# Supplementary material for: Stage duration distributions in matrix population models
Source: Ecol Evol. 2018 Jul 16;8(16):7936–45. doi: 10.1002/ece3.4279 (PMC6144974; doi:10.1002/ece3.4279)
Supplement: Supplementary file 1 [file ECE3-8-7936-s001.r]

library(VGAM)
library(reshape2)

#### This file consists of two parts: *functions* and *simulation code*.
#### To run simulations, descriptions are given in *simulation code*.

###################
#### functions ####
###################

gm_mean = function(x, na.rm=TRUE){
  exp(sum(log(x[x > 0]), na.rm=na.rm) / length(x))
}


dM2NB <- function(y,k1,p1,k2,p2,pmix){
    if(any(c(p1,p2,pmix)<0)|any(c(p1,p2,pmix)>1)) return(NA)
    if(p1==1)  prob1 <- pmix*ifelse(y==k1,1,0)
    if(p2==1)  prob2 <- (1-pmix)*ifelse(y==k2,1,0)
    if(p1==0)  prob1 <- 0
    if(p2==0)  prob2 <- 0
    if(p1>0&p1<1)   prob1 <- pmix*dnbinom(y-k1,k1,p1)
    if(p2>0&p2<1)   prob2 <- (1-pmix)*dnbinom(y-k2,k2,p2)
    return(prob1+prob2)
}


negloglik.M2NB <- function(p,y,k1,k2){
   if(min(y)<min(k1,k2)) return(NA)
   p1 <- p[1]
   p2 <- p[2]
   pmix <- p[3]
  NLL <- -sum(log(dM2NB(y,k1,p1,k2,p2,pmix)))
  if(is.na(NLL)|is.nan(NLL)|NLL==Inf) return(999999)
  return(NLL)
}


rdgamma <-function(n,m,v){
  shape <- m^2/v
  scale <- v/m
  return(ceiling(rgamma(n,shape=shape,scale=scale)))
}


rdlnorm <- function(n,m,v){
  mm = log(m)-(log(1+v/m^2))/2
  vv = log(1+v/m^2)
  return(ceiling(exp(rnorm(n,mm,sqrt(vv)))))
}


rztpois <- function(n,m){
    f <- function(x) (x*exp(x)/(exp(x)-1))-m
    q <- uniroot(f,c(0.001,m+2))$root
    y <- rpois(n*10,q) # not nice
    y <- y[y>0]
    return(sample(y,n))
}


getp <- function(p,m,v){
   mu <- p[1]
   k  <- p[2]
   P0 <- (k/(mu+k))^k
   t1 <- m - (mu/(1-P0))
   t2 <- v - ((mu^2+mu+mu^2/k)/(1-P0)-(mu/(1-P0))^2)
   return(t1^2+t2^2)
}


rztnbinom2 <- function(n,m,v){
   size <- m^2/(v-m)
   pp <- optim(c(m,size),getp,m=m,v=v,control=list(reltol=1e-50))$par
   rposnegbin(n,munb=pp[1],size=pp[2])
}


rm2nb  <- function(n,m,v){
   pars <- get.flex.par(m,v)
   pmix <- pars$pmix
   p    <- pars$p
   k1   <- pars$k1
   k2   <- pars$k2
   n1   <- rbinom(1,n,pmix)
   y1 <- rnbinom(n1,k1,p)+k1
   y2 <- rnbinom(n-n1,k2,p)+k2
   return(c(y1,y2))
}


get.flex.par <- function(m,v){
   M <- m
   V <- v
   k <- (M^2/(V+M))
   if(k%%1==0){
      p <- M/(V+M)
     return(list(k1=k,k2=1,p=p,pmix=1))
   }
   if(k%%1!=0){
      u <- floor(M^2/(V+M))
      v <- 1
      p    <- (1/2)*(2*M*u+M*v+M+sqrt(M^2*v^2+4*M^2*u+2*M^2*v-4*M*u^2-4*M*u*v-4*V*u^2-4*V*u*v+M^2))/(M^2+M+V)
     pmix <- -((1/2)*M*(2*M*u+M*v+M+sqrt(M^2*v^2+4*M^2*u+2*M^2*v-4*M*u^2-4*M*u*v-4*V*u^2-4*V*u*v+M^2))/(M^2+M+V)-u-v)/v
     list(k1=u,k2=u+1,p=p,pmix=pmix)
   }
}


get.mat.M2NB <- function(k1,k2,p1,p2,psuvJ1,psuvA1,pmix,b){
   mdim <- k1+k2+1
   L <- matrix(0,mdim,mdim)
   P <- rep(c(psuvJ1,psuvA1),c(k1+k2,1))*rep(c(1-p1,1-p2,1),c(k1,k2,1))
   G <- rep(c(psuvJ1),c(k1+k2))*rep(c(p1,p2),c(k1,k2))
   G[c(k1,k1+k2)] <- 0
   diag(L) <- P
   diag(L[-1,]) <- G
   L[mdim,c(k1,k1+k2)] <- psuvJ1*c(p1,p2)
   L[1,k1]    <- L[1,k1]+psuvJ1*p1*b*pmix
   L[k1+1,k1] <- L[k1+1,k1]+psuvJ1*p1*b*(1-pmix)
   L[1,k1+k2] <- L[1,k1+k2]+psuvJ1*p2*b*pmix
   L[k1+1,k1+k2] <- L[k1+1,k1+k2]+psuvJ1*p2*b*(1-pmix)
   L[1,mdim] <- psuvA1*b*pmix
   L[k1+1,mdim] <- psuvA1*b*(1-pmix)
   return(L)
}


get.mle.M2NB <- function(klev,y,inits=rep(0.5,3)){
  out <- NULL
  for(k1 in 1:length(klev)){
  for(k2 in 1:length(klev)){

    if(min(y)<min(klev[k1],klev[k2])|(klev[k1]>klev[k2])){
     out <- rbind(out,c(klev[k1],klev[k2],rep(NA,4)))
    }else{
     res <- optim(inits,negloglik.M2NB,y=y,k1=klev[k1],k2=klev[k2],method="L-BFGS-B",lower=rep(0,3),upper=rep(1,3),control=list(maxit=50000))
     out <- rbind(out,c(klev[k1],klev[k2],res$value,res$par))
    }
  }}
  colnames(out)<-c("k1","k2","lik","p1","p2","pmix")
  out <- as.data.frame(out)
  out <- out[!is.na(out$lik),]
  temp <- out[out$lik==min(out$lik),]
  if(nrow(temp)>1) return(temp[1,])
  return(out[out$lik==min(out$lik),])
}


ibm <- function(){
out.ibm <- NULL
for(dd in 1:length(dists)){
  dist <- dists[dd]
for(mm in 1:length(means)){
  m <- means[mm]
for(vv in 1:length(fvars)){
  v <- m*fvars[vv]
for(pj in 1:length(psuvj.tot)){
  psuvtot <- psuvj.tot[pj]
  psuvJ1 <- exp(log(psuvtot)/m)
for(pa in 1:length(psuva1)){
  psuvA1 <- psuva1[pa]
for(ib in 1:length(bb)){
  b <- bb[ib]

cat(dd,mm,vv,pj,pa,ib,"\n")

## initial population
juvenile <- rgeom(initN,0.5)+1
   adult <- 0

out <- matrix(NA,nsim+1,3)
out[1,] <- c(length(juvenile),adult,length(juvenile)+adult)
lambda <- rep(NA,nsim)

for(i in 1:nsim){
survive  <- rbinom(length(juvenile),1,psuvJ1)
juvenile <- juvenile[survive==1]
juvenile <- juvenile - 1

adult <- rbinom(1,adult,psuvA1)
adult <- adult + sum(juvenile==0)

juvenile <- juvenile[juvenile>0]

if(dist=="gamma")  newoff <- rdgamma(sum(rpois(adult,b)),m,v)
if(dist=="lnorm")  newoff <- rdlnorm(sum(rpois(adult,b)),m,v)
if(dist=="m2nb")   newoff <- rm2nb(sum(rpois(adult,b)),m,v)
if(dist=="pois")   newoff <- rztpois(sum(rpois(adult,b)),m)
if(dist=="nbinom") newoff <- rztnbinom2(sum(rpois(adult,b)),m,v)

juvenile <- c(juvenile,newoff)
if(length(juvenile)>maxpop){
Q <- round(length(juvenile)/(1.5*minpop))
   lambda[i] <- (length(juvenile)+adult)/out[i,3]
   juvenile <- sample(juvenile,round(length(juvenile)/Q))
   adult <- round(adult/Q)
}
if(length(juvenile)<minpop){
Q <- round((0.9*maxpop)/length(juvenile))
   lambda[i] <- (length(juvenile)+adult)/out[i,3]
   juvenile <- sample(juvenile,round(length(juvenile)*Q),replace=TRUE)
   adult <- round(adult*Q)
}

out[i+1,] <- c(length(juvenile),adult,length(juvenile)+adult)
if(is.na(lambda[i])) lambda[i] <- out[i+1,3]/out[i,3]
}

lambda2 <- gm_mean(lambda[(nsim-nlast):nsim])

out.ibm <- rbind(out.ibm,c(m,v,b,fvars[vv],dd,psuvJ1,psuvtot,psuvA1,lambda2))
}}}}}}
colnames(out.ibm) <- c("ET","VT","m","VT/ET","dist","sigmaJ","sJ","sigmaA","lambda")
out.ibm <- as.data.frame(out.ibm)
out.ibm[,"dist"] <- factor(dists[out.ibm[,"dist"]])
out.ibm <- cbind(out.ibm,model="ibm")
return(out.ibm)
}


matrixmodel <- function(){
out <- NULL
for(dd in 1:length(dists)){
  dist <- dists[dd]
for(mm in 1:length(means)){
  m <- means[mm]
for(vv in 1:length(fvars)){
  v <- m*fvars[vv]
for(pj in 1:length(psuvj.tot)){
  psuvtot <- psuvj.tot[pj]
  psuvJ1 <- exp(log(psuvtot)/m)
for(pa in 1:length(psuva1)){
  psuvA1 <- psuva1[pa]
for(ib in 1:length(bb)){
  b <- bb[ib]
cat(dd,mm,vv,pj,pa,ib,"\n")

temp <- rep(NA,nrep)
for(re in 1:nrep){
if(dist=="gamma")  y <- rdgamma(nsamp,m,v)
if(dist=="lnorm")  y <- rdlnorm(nsamp,m,v)
if(dist=="m2nb")   y <- rm2nb(nsamp,m,v)
if(dist=="pois")   y <- rztpois(nsamp,m)
if(dist=="nbinom") y <- rztnbinom2(nsamp,m,v)

t0 <- max(10,ceiling(m^2/(v+m))+5)
ttt <- get.flex.par(m,v)
par.M2NB <- get.mle.M2NB(1:t0,y)
mat.M2NB <- get.mat.M2NB(par.M2NB$k1,par.M2NB$k2,par.M2NB$p1,par.M2NB$p2,psuvJ1,psuvA1,par.M2NB$pmix,b)
temp[re] <- max(Re(eigen(mat.M2NB)$values))
}


par.flex <- get.flex.par(m,v)
if(par.flex$k1>0&!is.nan(par.flex$p)) mat.flex <- get.mat.M2NB(par.flex$k1,par.flex$k2,par.flex$p,par.flex$p,psuvJ1,psuvA1,par.flex$pmix,b)

lambda.M2NB <- mean(temp)
if(par.flex$k1>0&!is.nan(par.flex$p)){
   lambda.flex <- max(Re(eigen(mat.flex)$values))
}else{
   lambda.flex <- NA
}
out <- rbind(out,c(dd,m,v,b,fvars[vv],psuvJ1,psuvtot,psuvA1,lambda.M2NB,lambda.flex))
}}}}}}

colnames(out) <- c("dist","ET","VT","m","VT/ET","sigmaJ","sJ","sigmaA","mle","heuristic")
out <- as.data.frame(out)
out[,"dist"] <- factor(dists[out[,"dist"]])
out.matrix <- melt(out,id.vars=c("dist","ET","VT","m","VT/ET","sigmaJ","sJ","sigmaA"),value.name = "lambda",variable.name="model")
return(out.matrix)
}


##########################
#### simulation code  ####
##########################

### model parameters --- can be specified as a vector, e.g., means <- c(3,4)
means <- 3          # mean duration, E(T_J) in the paper
fvars <- 1.5        # variance relative to mean, V(T_J)/E(T_J) in the paper
psuvj.tot <- 0.5    # stage survivial, s_J in the paper
psuva1 <- 0.05      # daily survivial, sigma_A in the paper
bb <- 10            # fecundity, m in the paper
dists <- c("gamma")
# possible distributions for "dists"
# "gamma"  ... gamma distribution (discrete, rounded up)
# "lnorm"  ... lognormal distribution (discrete, rounded up)
# "pois"   ... zero-truncated poisson distribution ("fvars" is meaningless)
# "m2nb"   ... mixture of two negative binomial distributions (with heuristic parameters)
# "nbinom" ... zero-truncated negative binomial distribution (over-dispersed poisson in the paper, must be fvars>1)

### simulation parameters
nsamp  <- 1000    # number of samples used to get MLEs in matrix models
maxpop <- 200000  # maximum population size for IBMs for computational convenience
minpop <- 5000    # minimum population size for IBMs for computational convenience
initN  <- 10000   # initial number of individuals for IBMs
nsim   <- 2000    # number of simulation time steps for IBMs
nrep   <- 100     # number of replications for estimating the finite rate of increase for IBM analyses
nlast  <- 1000    # (last) number of steps to compute the finite rate of increase for IBM analyses

out.ibm <- ibm()
out.matrix <- matrixmodel()

(results <- merge(out.ibm,out.matrix,all=TRUE))

# results 
# "model"  --- "ibm" = IBM, "mle" = matrix model with MLEs, "heuristic" = matrix model with the heuristic method
# "lambda" --- the finite rate of increase
